# Supplementary material for: MARSBot: A Bristle-Bot Microrobot with Augmented Reality Steering Control for Wireless Structural Health Monitoring
Source: Micromachines (Basel). 2024 Jan 29;15(2):202. doi: 10.3390/mi15020202 (PMC10891813; doi:10.3390/mi15020202)
Supplement: Supplementary file 1 [file micromachines-15-00202-s001.zip]

Archive with 2 entries (2 files):
- Video S1 Augmented Reality Steering.mp4
- Video S2 Unistrut Channel Inspection.mp4
